# Supplementary material for: Sucrosomial® Iron: An Updated Review of Its Clinical Efficacy for the Treatment of Iron Deficiency
Source: Pharmaceuticals (Basel). 2023 Jun 6;16(6):847. doi: 10.3390/ph16060847 (PMC10305423; doi:10.3390/ph16060847)
Supplement: Supplementary file 1 [file pharmaceuticals-16-00847-s001.zip]

Archive with 1 entries (1 files):
- pharmaceuticals-2366168-supplementary.pdf
